# Supplementary material for: Changes in DNA methylation during epigenetic-associated sex reversal under low temperature in Takifugu rubripes
Source: PLoS One. 2019 Aug 27;14(8):e0221641. doi: 10.1371/journal.pone.0221641 (PMC6711519; doi:10.1371/journal.pone.0221641)
Supplement: S1 Table — (XLSX) [file pone.0221641.s001.xlsx]

## Sheet: Sheet1
Sample	C%	CG%	CHG%	CHH%
Male	98.03	98.74	98.88	97.57
Female	98.26	98.8	98.97	97.88
Pseudo male	98.14	98.73	98.9	97.74
