# Supplementary material for: Changes in DNA methylation during epigenetic-associated sex reversal under low temperature in Takifugu rubripes
Source: PLoS One. 2019 Aug 27;14(8):e0221641. doi: 10.1371/journal.pone.0221641 (PMC6711519; doi:10.1371/journal.pone.0221641)
Supplement: S2 Table — (XLSX) [file pone.0221641.s002.xlsx]

## Sheet: Sheet1
Sample	Context	Coverage	mC number	proportion (%)
Male	C	119309571	13215165	11.076
	CG	15629023	13039513	98.671
	CHG	28531181	47195	0.357
	CHH	75149364	128457	0.972
Female	C	119585230	13238273	11.07
	CG	15639201	13071404	98.739
	CHG	28556881	44817	0.339
	CHH	75389143	122052	0.922
Pseudo male	C	119309571	13169134	11.025
	CG	15629023	13003189	98.74
	CHG	28531181	45084	0.342
	CHH	75149364	120861	0.918
