# Supplementary material for: Changes in DNA methylation during epigenetic-associated sex reversal under low temperature in Takifugu rubripes
Source: PLoS One. 2019 Aug 27;14(8):e0221641. doi: 10.1371/journal.pone.0221641 (PMC6711519; doi:10.1371/journal.pone.0221641)
Supplement: S3 Table — (XLSX) [file pone.0221641.s003.xlsx]

## Sheet: Sheet1
Sample		exon	intron	mRNA	ncRNA	tRNA
Pseudo male	mC	11.862	10.379	11.635	10.87	2.753
	mCG	61.513	63.205	69.223	67.01	16.851
	mCHG	0.532	0.591	0.581	0.589	0.43
	mCHH	0.534	0.622	0.604	0.63	0.483
Female	mC	11.132	9.845	10.881	10.184	3.419
	mCG	60.105	62.764	67.787	65.463	20.624
	mCHG	0.504	0.557	0.548	0.562	0.424
	mCHH	0.511	0.596	0.577	0.613	0.474
Male	mC	11.529	10.516	11.507	10.615	3.947
	mCG	60.136	64.541	68.797	65.361	23.119
	mCHG	0.54	0.612	0.599	0.611	0.447
	mCHH	0.542	0.646	0.622	0.654	0.51
